# Supplementary material for: Use of business model potential in Dutch academic medical centres—A case study
Source: PLoS One. 2024 Mar 15;19(3):e0297966. doi: 10.1371/journal.pone.0297966 (PMC10942033; doi:10.1371/journal.pone.0297966)
Supplement: S1 Data — (XLSX) [file pone.0297966.s003.xlsx]

## Sheet:  General
Hospital
		Frequency	Percent	Valid Percent	Cumulative Percent			Hospital	Number
Valid	Amsterdamumc	1	4.16667	4.16667	4.16667			AmsterdamUMC	2
	AmsterdamUMC	1	4.16667	4.16667	8.33333			Erasmus MC	2
	Erasmus MC	1	4.16667	4.16667	12.5			LUMC	1
	Erasmus MC	1	4.16667	4.16667	16.6667			MUMC	4
	LUMC	1	4.16667	4.16667	20.8333			Radboudumc	6
	Maastricht UMC +	1	4.16667	4.16667	25			UMC Utrecht	5
	MUMC Maastricht	1	4.16667	4.16667	29.1667			UMC Groningen	4
	MUMC+	2	8.33333	8.33333	37.5
	Radboudumc	6	25	25	62.5
	UMC Utrecht	4	16.6667	16.6667	79.1667
	UMCG	3	12.5	12.5	91.6667
	UMCUtrecht	1	4.16667	4.16667	95.8333
	University Medical Center Groningen	1	4.16667	4.16667	100
	Total	24	100	100

## Sheet:  2-8
2. If you were to deploy a business model within a hospital. What are you thinking about then?														8. What is a business model used for in your organization?
[Analysis of the financial structure (e.g. origin and distribution of cash flows and the control thereof)] If you were to deploy a business model within a hospital. What are you thinking about then?														[Analysis of the financial structure (e.g. origin and distribution of cash flows and the control thereof)] What is a business model used for in your organization?		Frequency	Percent	Valid Percent	Cumulative Percent
		Frequency	Percent	Valid Percent	Cumulative Percent										Not selected	13	54.2	54.2	54.2
Valid	Not selected	14	58.3	58.3	58.3									Valid	Yes	11	45.8	45.8	100
	Yes	10	41.7	41.7	100										Total	24	100	100
	Total	24	100	100
[Cost/benefit analysis] If you were to deploy a business model within a hospital. What are you thinking about then?														[Cost/benefit analysis] What is a business model used for in your organization?		Frequency	Percent	Valid Percent	Cumulative Percent
		Frequency	Percent	Valid Percent	Cumulative Percent										Not selected	7	29.2	29.2	29.2
Valid	Not selected	8	33.3	33.3	33.3									Valid	Yes	17	70.8	70.8	100
	Yes	16	66.7	66.7	100										Total	24	100	100
	Total	24	100	100
[Strategic decisions] If you were to deploy a business model within a hospital. What are you thinking about then?														[Strategic decisions] What is a business model used for in your organization?		Frequency	Percent	Valid Percent	Cumulative Percent
		Frequency	Percent	Valid Percent	Cumulative Percent										Not selected	8	33.3	33.3	33.3
Valid	Not selected	6	25	25	25									Valid	Yes	16	66.7	66.7	100
	Yes	18	75	75	100										Total	24	100	100
	Total	24	100	100
[Organizational changes] If you were to deploy a business model within a hospital. What are you thinking about then?														[Organizational changes] What is a business model used for in your organization?		Frequency	Percent	Valid Percent	Cumulative Percent
		Frequency	Percent	Valid Percent	Cumulative Percent										Not selected	15	62.5	62.5	62.5
Valid	Not selected	18	75	75	75									Valid	Yes	9	37.5	37.5	100
	Yes	6	25	25	100										Total	24	100	100
	Total	24	100	100
[Display* of network partners] If you were to deploy a business model within a hospital. What are you thinking about then?														[Display* of network partners] What is a business model used for in your organization?		Frequency	Percent	Valid Percent	Cumulative Percent
		Frequency	Percent	Valid Percent	Cumulative Percent										Not selected	19	79.2	79.2	79.2
Valid	Not selected	10	41.7	41.7	41.7									Valid	Yes	5	20.8	20.8	100
	Yes	14	58.3	58.3	100										Total	24	100	100
	Total	24	100	100
[Display* of competitors] If you were to deploy a business model within a hospital. What are you thinking about then?														[Display* of competitors] What is a business model used for in your organization?		Frequency	Percent	Valid Percent	Cumulative Percent
		Frequency	Percent	Valid Percent	Cumulative Percent										Not selected	22	91.7	91.7	91.7
Valid	Not selected	18	75	75	75									Valid	Yes	2	8.3	8.3	100
	Yes	6	25	25	100										Total	24	100	100
	Total	24	100	100
[Defining target groups (of healthcare products)] If you were to deploy a business model within a hospital. What are you thinking about then?														[Defining target groups (of healthcare products)] What is a business model used for in your organization?		Frequency	Percent	Valid Percent	Cumulative Percent
		Frequency	Percent	Valid Percent	Cumulative Percent										Not selected	16	66.7	66.7	66.7
Valid	Not selected	9	37.5	37.5	37.5									Valid	Yes	8	33.3	33.3	100
	Yes	15	62.5	62.5	100										Total	24	100	100
	Total	24	100	100
[Display* of available resources (e.g. staff, equipment, facilities)] If you were to deploy a business model within a hospital. What are you thinking about then?														[Display* of available resources (e.g. personnel, equipment, facilities)] What is a business model used for in your organization?		Frequency	Percent	Valid Percent	Cumulative Percent
		Frequency	Percent	Valid Percent	Cumulative Percent										Not selected	12	50	50	50
Valid	Not selected	6	25	25	25									Valid	Yes	12	50	50	100
	Yes	18	75	75	100										Total	24	100	100
	Total	24	100	100
[Display* of processes within the organization (e.g. training, decision processes, planning)] If you were to deploy a business model within a hospital. What are you thinking about then?														[Display* of processes within the organization (e.g. training, decision processes, planning)] What is a business model used for in your organization?		Frequency	Percent	Valid Percent	Cumulative Percent
		Frequency	Percent	Valid Percent	Cumulative Percent										Not selected	16	66.7	66.7	66.7
Valid	Not selected	12	50	50	50									Valid	Yes	8	33.3	33.3	100
	Yes	12	50	50	100										Total	24	100	100
	Total	24	100	100
[To show the distinctiveness] If you were to deploy a business model within a hospital. What are you thinking about then?														[To show the distinctiveness] What is a business model used for in your organization?		Frequency	Percent	Valid Percent	Cumulative Percent
		Frequency	Percent	Valid Percent	Cumulative Percent										Not selected	22	91.7	91.7	91.7
Valid	Not selected	14	58.3	58.3	58.3									Valid	Yes	2	8.3	8.3	100
	Yes	10	41.7	41.7	100										Total	24	100	100
	Total	24	100	100
[Other] If you were to deploy a business model within a hospital. What are you thinking about then?														[Other] What is a business model used for in your organization?		Frequency	Percent	Valid Percent	Cumulative Percent
For me, a business model is actually all the factors described above combined into a business model canvas. The model is broad and all-encompassing.														there is little communication about this, no one knows the BM and this is not a theme
considering all elements of a business model in context														I really don't know
Strategic workforce planning														Value creation
Value proposition
display marketing channels

## Sheet:  2-8 visual
	Financial structure analysis	Cost-benefit analysis	Strategic decisions	Organizational changes	Identify network partners	Identify competitors	Define target groups/care products	Display available resources	Representation processes	Display distinctive capability
What can a business model be used for in a hospital?	10	16	18	6	14	6	15	18	12	10
How is a business model actually used in the respondent's practice?	11	17	16	9	5	2	8	12	8	2

## Sheet:  3-9
[Yes:] Do you think multiple business models could exist within one organization? Please explain your answer.												[Yes:] Within hospitals it is possible to have multiple business models, for example for individual departments or for research activities. Are there multiple business models within your organization? Please explain your answer.
		Frequency	Percent	Valid Percent	Cumulative Percent									Frequency	Percent	Valid Percent	Cumulative Percent
Valid	Not selected	2	8.3	8.3	8.3							Valid	Not selected	4	16.7	16.7	16.7
	Yes	22	91.7	91.7	100								Yes	20	83.3	83.3	100
	Total	24	100	100									Total	24	100	100
[Comment] Do you think multiple business models could exist within one organization? Please explain your answer.												[Note] Within hospitals it is possible to have multiple business models, for example for individual departments or for research activities. Are there multiple business models within your organization? Please explain your answer.
		Frequency	Percent	Valid Percent	Cumulative Percent
Valid												Valid
	depending on the question												depending on personal preferences
	if there are different financing flows within an organization, for example at the UMC, psychiatry and rehabilitation have separate financing												Depending on the question
	As long as they complement/deepen each other and are not contradictory.												Within the Image and Oncology division, the imaging side is organized differently than the cancer center. This creates tensions at certain times
	For example, within healthcare, education and research.												Within the UMC there are departments that are funded based on availability (e.g. ER) or that support other departments (e.g. diagnostics or paramedics). The majority of clinical departments are financed on the basis of, among other things, DBC income, but the relationship with sales prices is limited by changes in a historical budget.
	In my opinion, the business model for patient care and research is different												BMC, Product Redesign, Care Path Model
	For example, based on financing flow and collaborations with partners.												You cannot avoid this within UMC with 3 different main areas
	this may be different, for example for internally or externally oriented departments												There are different business models for healthcare research and education
	A separate business model for research, healthcare and education												large organization.
	A business model serves as support and that means that I believe that different models can be used within an organization												The UMC has several RVEs that can, in principle, work with their own revenue model
	Each core task has its own model; the various core tasks of a UMC cannot be captured in one model												hospital interests do not always fully overlap with department interests
	In any case, there are several care models in a hospital (acute, diagnostics, treatment, chronic), so there are also more business models. But multiple business models are also possible within 1 care model (e.g. telehealth versus regular care).												In any case, it is different for 1st vs 2nd to 4th flow of funds.
	There could be one business model for the hospital as a whole and another model for the departments. Of course they have to connect with each other.												indeed models for strategic considerations, but also for operational adjustments
	I think this can certainly be the case depending on the value that the organizational unit adds to the healthcare spectrum. The business model of acute care, for example, has a different approach than elective care. In addition, I also see it possible that there is a difference between a business model that focuses on curation/extension of life or on increasing patient participation in society.												yes, they mainly exist for research activities and within certain departments
	Yes, I think so, in addition to an overlapping business model of the entire organization, there are many different departments and divisions that can have their own business model												To introduce new 'services', we are now concretely developing a new master's degree in dentistry. With the business model we investigate whether this training is financially viable, whether there is sufficient demand in the market, etc. But we have also created a business model for the renovation of one of our locations.
	but possibly not desired.												Research, education and care, but also 1st line activities and BVs
	but can be integrated, merging into 1 result												difference between care and R&D, different financing for psychiatry and rehabilitation
	not every department pursues the same strategy												Different departments, different core tasks
	Undoubtedly we have many different BMs in the UMC												It is different for healthcare than for research
	Divided over primary process and supporting to determine the added value												because different activities in different domains
	requires customization where not 1 option is the only applicable option												see previous answer
	The business models are different for the core tasks of education, research and care. I can also imagine that there are different business models within these core tasks, for example in research, commercial research is different from subsidized research. This is based on other models.												Total
	For me, thinking in terms of patient care products is synonymous with business models. Based on that thinking, various business models can exist. I also don't necessarily see a hospital as one organization, but more as a workplace where patients come to be seen/treated. Even then, various models can coexist
	Total
												[No:] Within hospitals it is possible to have multiple business models, for example for individual departments or for research activities. Are there multiple business models within your organization? Please explain your answer.
														Frequency	Percent	Valid Percent	Cumulative Percent
[No:] Do you think multiple business models could exist within one organization? Please explain your answer.												Valid	Not selected	21	87.5	87.5	87.5
		Frequency	Percent	Valid Percent	Cumulative Percent								Yes	3	12.5	12.5	100
Valid	Not selected	22	91.7	91.7	91.7								Total	24	100	100
	Yes	2	8.3	8.3	100
	Total	24	100	100
												[Note] Within hospitals it is possible to have multiple business models, for example for individual departments or for research activities. Are there multiple business models within your organization? Please explain your answer.
[Comment] Do you think multiple business models could exist within one organization? Please explain your answer.												Valid
													department has 1 model (of course several models in house)
Valid													Don't know
	This is too complex in terms of managing hospital-wide tasks												Strong management, same approach for everyone.
	Not at a strategic level because that causes confusion and indifference with regard to the results to be achieved: "stick to the plan"												Total
	Total
												[Other] Within hospitals it is possible to have multiple business models, for example for individual departments or for research activities. Are there multiple business models within your organization? Please explain your answer.
[Other] Do you think multiple business models could exist within one organization? Please explain your answer.														Frequency	Percent	Valid Percent	Cumulative Percent
		Frequency	Percent	Valid Percent	Cumulative Percent							Valid		23	95.8	95.8	95.8
Valid		24	100	100	100								n/a	1	4.2	4.2	100
													Total	24	100	100
[Other comments] Do you think multiple business models could exist within one organization? Please explain your answer.
		Frequency	Percent	Valid Percent	Cumulative Percent							[Other comments] Within hospitals it is possible to have multiple business models, for example for individual departments or for research activities. Are there multiple business models within your organization? Explain your answer a.
Valid		24	100	100	100									Frequency	Percent	Valid Percent	Cumulative Percent
												Valid		23	95.8	95.8	95.8
													I don't know enough about this to answer	1	4.2	4.2	100
													Total	24	100	100

## Sheet:  3-9 visual
	Total
[Yes:] Do you think multiple business models could exist within one organization?	22
[Yes:] Are there multiple business models within your organization? Please explain your answer.	20

## Sheet:  4-10
4. Could one or more of the aspects below support the core tasks (patient care, research, training) in a hospital? Please explain your answer															10. Which of the following aspects support the core tasks (patient care, research, training) in your organization? Please explain your answer.
[Analysis of the financial structure (e.g. origin and distribution of cash flows and the control thereof or clarifying cross-subsidy between the core tasks)] Could one or more of the aspects below support the core task															[Analysis of the financial structure (e.g. origin and distribution of cash flows and the control thereof or clarifying cross-subsidy between the core tasks)] Which of the following aspects support the core tasks (patient care, research, solutions)
		Frequency	Percent	Valid Percent	Cumulative Percent												Frequency	Percent	Valid Percent	Cumulative Percent
Valid	Not selected	16	66.7	66.7	66.7										Valid	Not selected	13	54.2	54.2	54.2
	Yes	8	33.3	33.3	100											Yes	11	45.8	45.8	100
	Total	24	100	100												Total	24	100	100
[Cost/benefit analysis] Could one or more of the aspects below support the core tasks (patient care, research, training) in a hospital? Please explain your answer															[Cost/benefit analysis] Which of the following aspects support the core tasks (patient care, research, training) in your organization? Please explain your answer.
		Frequency	Percent	Valid Percent	Cumulative Percent												Frequency	Percent	Valid Percent	Cumulative Percent
Valid	Not selected	8	33.3	33.3	33.3										Valid	Not selected	7	29.2	29.2	29.2
	Yes	16	66.7	66.7	100											Yes	17	70.8	70.8	100
	Total	24	100	100												Total	24	100	100
[Strategic decisions] Could one or more of the aspects below support the core tasks (patient care, research, training) in a hospital? Please explain your answer															[Strategic decisions] Which of the following aspects support the core tasks (patient care, research, training) in your organization? Please explain your answer.
		Frequency	Percent	Valid Percent	Cumulative Percent												Frequency	Percent	Valid Percent	Cumulative Percent
Valid	Not selected	9	37.5	37.5	37.5										Valid	Not selected	16	66.7	66.7	66.7
	Yes	15	62.5	62.5	100											Yes	8	33.3	33.3	100
	Total	24	100	100												Total	24	100	100
[Organizational changes] Could one or more of the aspects below support the core tasks (patient care, research, training) in a hospital? Please explain your answer															[Organizational changes] Which of the following aspects support the core tasks (patient care, research, training) in your organization? Please explain your answer.
		Frequency	Percent	Valid Percent	Cumulative Percent												Frequency	Percent	Valid Percent	Cumulative Percent
Valid	Not selected	19	79.2	79.2	79.2										Valid	Not selected	20	83.3	83.3	83.3
	Yes	5	20.8	20.8	100											Yes	4	16.7	16.7	100
	Total	24	100	100												Total	24	100	100
[Display* of network partners] Could one or more of the aspects below support the core tasks (patient care, research, training) in a hospital? Please explain your answer															[Display* of network partners] Which of the following aspects support the core tasks (patient care, research, training) in your organization? Please explain your answer.
		Frequency	Percent	Valid Percent	Cumulative Percent												Frequency	Percent	Valid Percent	Cumulative Percent
Valid	Not selected	12	50	50	50										Valid	Not selected	18	75	75	75
	Yes	12	50	50	100											Yes	6	25	25	100
	Total	24	100	100												Total	24	100	100
[Display* of competitors] Could one or more of the aspects below support the core tasks (patient care, research, training) in a hospital? Please explain your answer															[Display* of competitors] Which of the following aspects support the core tasks (patient care, research, training) in your organization? Please explain your answer.
		Frequency	Percent	Valid Percent	Cumulative Percent												Frequency	Percent	Valid Percent	Cumulative Percent
Valid	Not selected	19	79.2	79.2	79.2										Valid	Not selected	23	95.8	95.8	95.8
	Yes	5	20.8	20.8	100											Yes	1	4.2	4.2	100
	Total	24	100	100												Total	24	100	100
[Defining target groups (e.g. healthcare products, training)] Could one or more of the aspects below support the core tasks (patient care, research, training) in a hospital? Please explain your answer															[Defining target groups (e.g. healthcare products, training)] Which of the following aspects support the core tasks (patient care, research, training) in your organization? Please explain your answer.
		Frequency	Percent	Valid Percent	Cumulative Percent												Frequency	Percent	Valid Percent	Cumulative Percent
Valid	Not selected	13	54.2	54.2	54.2										Valid	Not selected	15	62.5	62.5	62.5
	Yes	11	45.8	45.8	100											Yes	9	37.5	37.5	100
	Total	24	100	100												Total	24	100	100
[Display* of available resources (e.g. staff, equipment, facilities)] Could one or more of the aspects below support the core tasks (patient care, research, training) in a hospital? Please give your answer															[Display* of available resources (e.g. staff, equipment, facilities)] Which of the following aspects support the core tasks (patient care, research, training) in your organization? Please explain your answer.
		Frequency	Percent	Valid Percent	Cumulative Percent												Frequency	Percent	Valid Percent	Cumulative Percent
Valid	Not selected	7	29.2	29.2	29.2										Valid	Not selected	11	45.8	45.8	45.8
	Yes	17	70.8	70.8	100											Yes	13	54.2	54.2	100
	Total	24	100	100												Total	24	100	100
[Display* of processes within the organization (e.g. training, decision-making processes, planning)] Could one or more of the aspects below support the core tasks (patient care, research, training) in a hospital? Please give me your															[Display* of processes within the organization (e.g. training, decision-making processes, planning)] Which of the following aspects support the core tasks (patient care, research, training) in your organization? Please explain your answer.
		Frequency	Percent	Valid Percent	Cumulative Percent												Frequency	Percent	Valid Percent	Cumulative Percent
Valid	Not selected	15	62.5	62.5	62.5										Valid	Not selected	16	66.7	66.7	66.7
	Yes	9	37.5	37.5	100											Yes	8	33.3	33.3	100
	Total	24	100	100												Total	24	100	100
[To show the distinctive character] Could one or more of the aspects below support the core tasks (patient care, research, training) in a hospital? Please explain your answer															[To show the distinctive character] Which of the following aspects support the core tasks (patient care, research, training) in your organization? Please explain your answer.
		Frequency	Percent	Valid Percent	Cumulative Percent												Frequency	Percent	Valid Percent	Cumulative Percent
Valid	Not selected	18	75	75	75										Valid	Not selected	21	87.5	87.5	87.5
	Yes	6	25	25	100											Yes	3	12.5	12.5	100
	Total	24	100	100												Total	24	100	100
[Not applicable] Could one or more of the aspects below support the core tasks (patient care, research, training) in a hospital? Please explain your answer															[Not applicable] Which of the following aspects support the core tasks (patient care, research, training) in your organization? Please explain your answer.
		Frequency	Percent	Valid Percent	Cumulative Percent												Frequency	Percent	Valid Percent	Cumulative Percent
Valid	Not selected	24	100	100	100										Valid	Not selected	24	100	100	100
[Other] Could one or more of the aspects below support the core tasks (patient care, research, training) in a hospital? Please explain your answer															[Other] Which of the following aspects support the core tasks (patient care, research, training) in your organization? Please explain your answer.
		Frequency	Percent	Valid Percent	Cumulative Percent												Frequency	Percent	Valid Percent	Cumulative Percent
Valid		24	100	100	100										Valid		23	95.8	95.8	95.8
																already answered	1	4.2	4.2	100
																Total	24	100	100
[Note] Could one or more of the aspects below support the core tasks (patient care, research, training) in a hospital? Please explain your answer															[Note] Which of the following aspects support the core tasks (patient care, research, training) in your organization? Please explain your answer.
		Frequency	Percent	Valid Percent	Cumulative Percent												Frequency	Percent	Valid Percent	Cumulative Percent
Valid		16	66.7	66.7	66.7										Valid		13	54.2	54.2	54.2
	It is important to know this background information, but it is not suitable for active control	1	4.2	4.2	70.8											base	1	4.2	4.2	58.3
	e.g. separation of core tasks	1	4.2	4.2	75											affordable care/research/examination and choosing	1	4.2	4.2	62.5
	Continuity	1	4.2	4.2	79.2											through management at division level, it must be visible how money flows and who achieves production at the right costs	1	4.2	4.2	66.7
	Clear breakdown of cash flows (primary versus other cash flows)	1	4.2	4.2	83.3											insight important for clear discussion	1	4.2	4.2	70.8
	Being able to monitor the flows of money to the various core tasks can help in clarifying the business case for each core task, but the interconnectedness between the various core tasks is so great that there is a limit to the extent to which costs/benefits can be allocated.	1	4.2	4.2	87.5											separation of core tasks	1	4.2	4.2	75
	insight	1	4.2	4.2	91.7											more transparency in management	1	4.2	4.2	79.2
	Insight provides clarity about the possibilities for the core tasks	1	4.2	4.2	95.8											Based on a core division of tasks, an approximate insight into the origin and expenditure of the costs/benefits is provided.	1	4.2	4.2	83.3
	Making money flows transparent helps in directing and concretizing the use of resources for strategic choices and collaborations	1	4.2	4.2	100											Control information	1	4.2	4.2	87.5
	Total	24	100	100												Distribution of "the pot of money" among the various core tasks.	1	4.2	4.2	91.7
																Certainly	1	4.2	4.2	95.8
																Care and business operations must go hand in hand	1	4.2	4.2	100
																Total	24	100	100
[Note] Could one or more of the aspects below support the core tasks (patient care, research, training) in a hospital? Please explain your answer															[Note] Which of the following aspects support the core tasks (patient care, research, training) in your organization? Please explain your answer.
		Frequency	Percent	Valid Percent	Cumulative Percent												Frequency	Percent	Valid Percent	Cumulative Percent
Valid		8	33.3	33.3	33.3										Valid		8	33.3	33.3	33.3
	when choosing whether or not to provide certain care	1	4.2	4.2	37.5											Cost awareness	1	4.2	4.2	37.5
	A business model can be helpful for analyzing scenarios, where a distinction is made, for example, according to core task. A different business model is possible for each core task	1	4.2	4.2	41.7											E.g. When drawing up expansion applications, the potential revenues and associated costs are identified and used in decision-making.	1	4.2	4.2	41.7
	For me, patient care comes first here; It is important to know for healthcare product(groups) whether it is a feeder or bleeder	1	4.2	4.2	45.8											BSC to adjust	1	4.2	4.2	45.8
	Insight and feeders and bleeders of care can help in making choices (not only)	1	4.2	4.2	50											Innovation and new developments (Buca)	1	4.2	4.2	50
	yes, to see whether the investment you put in can be sufficiently recovered	1	4.2	4.2	54.2											innovations	1	4.2	4.2	54.2
	cost-benefit analysis must be clear	1	4.2	4.2	58.3											input for budgets and therefore opportunities to carry out the core tasks	1	4.2	4.2	58.3
	Cost-benefit is always useful to determine whether an innovation is promising in the sense of financial benefits or 'value/quality of care' increase	1	4.2	4.2	62.5											investment decision eg ROI	1	4.2	4.2	62.5
	To conduct healthy business operations it is necessary to have a good cost-benefit analysis	1	4.2	4.2	66.7											to visualize costs and benefits	1	4.2	4.2	66.7
	To gain insight into what each core task actually costs and yields. And whether there is mutual substitution.	1	4.2	4.2	70.8											To see whether we can make ends meet with government funding.	1	4.2	4.2	70.8
	to see whether the business case is suitable	1	4.2	4.2	75											for insight and making choices	1	4.2	4.2	75
	Underlying the choices to be made	1	4.2	4.2	79.2											Provides insight and offers the opportunity to make well-founded choices about which activities to continue, divest or start up	1	4.2	4.2	79.2
	for making choices or substantiating them	1	4.2	4.2	83.3											what is the financial effect of plan	1	4.2	4.2	83.3
	For making decisions	1	4.2	4.2	87.5											know what pays off and choose	1	4.2	4.2	87.5
	to support portfolio choices	1	4.2	4.2	91.7											see previous comment	1	4.2	4.2	91.7
	know what financial added value an activity has	1	4.2	4.2	95.8											See also the answer to the previous question regarding RVEs. Because the core tasks often have separate cash flows, a revenue model is possible per core task	1	4.2	4.2	95.8
	We should do much more	1	4.2	4.2	100											would be good to use this more	1	4.2	4.2	100
	Total	24	100	100												Total	24	100	100
[Note] Could one or more of the aspects below support the core tasks (patient care, research, training) in a hospital? Please explain your answer															[Note] Which of the following aspects support the core tasks (patient care, research, training) in your organization? Please explain your answer.
		Frequency	Percent	Valid Percent	Cumulative Percent												Frequency	Percent	Valid Percent	Cumulative Percent
Valid		9	37.5	37.5	37.5										Valid		16	66.7	66.7	66.7
	It is important where you want/need to go as an organization	1	4.2	4.2	41.7											important to ask whether it contributes to the house's strategy	1	4.2	4.2	70.8
	when setting priorities	1	4.2	4.2	45.8											Helping to move in a certain direction (such as current: giving fms3 care priority)	1	4.2	4.2	75
	When making strategic decisions, it is crucial to have an overview of the perspective of all core tasks in order to visualize the (financial) consequences and take them into account in decision-making.	1	4.2	4.2	50											Idem	1	4.2	4.2	79.2
	Gives direction to everyone's actions	1	4.2	4.2	54.2											choice drives behavior and results	1	4.2	4.2	83.3
	Provides direction and guidance	1	4.2	4.2	58.3											to analyze strategic choices	1	4.2	4.2	87.5
	Idem	1	4.2	4.2	62.5											Portfolio choices, investments	1	4.2	4.2	91.7
	Yes see above	1	4.2	4.2	66.7											What are we focusing on, for example shifting care to the periphery, or becoming a technical UMC	1	4.2	4.2	95.8
	Race organization	1	4.2	4.2	70.8											see previous comment	1	4.2	4.2	100
	chart a course	1	4.2	4.2	75											Total	24	100	100
	model must lead to advice	1	4.2	4.2	79.2
	to see what strategic choices can be made	1	4.2	4.2	83.3
	Scenario planning	1	4.2	4.2	87.5
	Strategic choices influence the core tasks	1	4.2	4.2	91.7
	What we are and are not of. What do we focus on and make our money from?	1	4.2	4.2	95.8
	what is the underlying strategic objective?	1	4.2	4.2	100
	Total	24	100	100
[Note] Could one or more of the aspects below support the core tasks (patient care, research, training) in a hospital? Please explain your answer															[Note] Which of the following aspects support the core tasks (patient care, research, training) in your organization? Please explain your answer.
		Frequency	Percent	Valid Percent	Cumulative Percent												Frequency	Percent	Valid Percent	Cumulative Percent
Valid		19	79.2	79.2	79.2										Valid		20	83.3	83.3	83.3
	Yes see above	1	4.2	4.2	83.3											business plan can provide results up to...	1	4.2	4.2	87.5
	Organizational changes affect the core tasks and vice versa	1	4.2	4.2	87.5											Continuing, stopping or developing new activities based on management information	1	4.2	4.2	91.7
	create overview and insight	1	4.2	4.2	91.7											Organizational changes take place in order to continue to perform core tasks	1	4.2	4.2	95.8
	Sometimes just necessary	1	4.2	4.2	95.8											when they help the patient, student and researcher	1	4.2	4.2	100
	what does it require of the organization to achieve	1	4.2	4.2	100											Total	24	100	100
	Total	24	100	100
[Note] Could one or more of the aspects below support the core tasks (patient care, research, training) in a hospital? Please explain your answer															[Note] Which of the following aspects support the core tasks (patient care, research, training) in your organization? Please explain your answer.
		Frequency	Percent	Valid Percent	Cumulative Percent												Frequency	Percent	Valid Percent	Cumulative Percent
Valid		12	50	50	50										Valid		18	75	75	75
	All three core tasks benefit from a strong network	1	4.2	4.2	54.2											Provides insight into where there are sufficient agreements in the region and where the network still needs to be expanded	1	4.2	4.2	79.2
	Important in certain situations, such as the move from supply-oriented to demand-oriented care, how can you organize this better with the network partners, etc.	1	4.2	4.2	58.3											Who we do that with	1	4.2	4.2	83.3
	Setting up chain care per diagnosis group is essential for UMC for its core tasks. Unfortunately I can only enter 1 answer!!	1	4.2	4.2	62.5											to gain insight into which partners are needed for the business model	1	4.2	4.2	87.5
	Yes, especially to map collaborations and their value	1	4.2	4.2	66.7											to choose who we want to work with	1	4.2	4.2	91.7
	Who can we collaborate with to achieve our goal and add value?	1	4.2	4.2	70.8											Establishing and maintaining collaborations	1	4.2	4.2	95.8
	To build a network and work well together	1	4.2	4.2	75											For the purpose of relationship management / PR	1	4.2	4.2	100
	to see which partners are involved in a business model	1	4.2	4.2	79.2											Total	24	100	100
	and then determine how they influence and can be influenced	1	4.2	4.2	83.3
	what interfaces are there with/for the benefit of the network partners	1	4.2	4.2	87.5
	Who do we need for that?	1	4.2	4.2	91.7
	Together with our network partners, we have a responsibility to provide care and the resulting research and training in the region and, where applicable, nationally/internationally. For this it is essential that the expectations between the partners are explicit and that they are aware of each other.	1	4.2	4.2	95.8
	Care takes place in a chain, which must be clear in structure	1	4.2	4.2	100
	Total	24	100	100
[Note] Could one or more of the aspects below support the core tasks (patient care, research, training) in a hospital? Please explain your answer															[Note] Which of the following aspects support the core tasks (patient care, research, training) in your organization? Please explain your answer.
		Frequency	Percent	Valid Percent	Cumulative Percent												Frequency	Percent	Valid Percent	Cumulative Percent
Valid		19	79.2	79.2	79.2										Valid		23	95.8	95.8	95.8
	To gain clarity about where competition is and to make choices in portfolios. Where do we put our energy?	1	4.2	4.2	83.3											for market analysis	1	4.2	4.2	100
	for making choices	1	4.2	4.2	87.5											Total	24	100	100
	For the benefit of your market position	1	4.2	4.2	91.7
	Who does what and what do we offer differently than our competitors	1	4.2	4.2	95.8
	See above, what does the "market" look like, which patient groups do we want to serve, etc.	1	4.2	4.2	100
	Total	24	100	100
[Note] Could one or more of the aspects below support the core tasks (patient care, research, training) in a hospital? Please explain your answer														[Note] Which of the following aspects support the core tasks (patient care, research, training) in your organization? Please explain your answer.
		Frequency	Percent	Valid Percent	Cumulative Percent											Frequency	Percent	Valid Percent	Cumulative Percent
Valid		13	54.2	54.2	54.2									Valid		16	66.7	66.7	66.7
	when making strategic choices	1	4.2	4.2	58.3										during research for new products/employees	1	4.2	4.2	70.8
	This seems essential to me (which target group do we want to serve, what services do we want to provide, etc.)	1	4.2	4.2	62.5										insight is needed, especially with regard to research, external funding flows must be properly mapped out	1	4.2	4.2	75
	Target groups will depend strongly on the core tasks	1	4.2	4.2	66.7										for example, makes it clear how much we need to train	1	4.2	4.2	79.2
	Idem	1	4.2	4.2	70.8										to get a clear picture of the target group and how to deal with the target group and through which channels	1	4.2	4.2	83.3
	Yes helps to categorize and gain insight per core task and product	1	4.2	4.2	75										Portfolio choices	1	4.2	4.2	87.5
	to get a clear idea of what the target group is and how to serve it with which channels	1	4.2	4.2	79.2										targeted approach for innovation, portfolio etc	1	4.2	4.2	91.7
	Who are we targeting?	1	4.2	4.2	83.3										what do we want to use our resources for, with what ultimate goal?	1	4.2	4.2	95.8
	Portfolio choices	1	4.2	4.2	87.5										Which patients do we receive, which research do we focus on, what are we good at?	1	4.2	4.2	100
	who are we doing this for?	1	4.2	4.2	91.7										Total	24	100	100
	Care concentration is the trend, so identify where the spearheads are for the hospital	1	4.2	4.2	95.8
	Provides focus and clarity: what are we actually doing it for?	1	4.2	4.2	100
	Total	24	100	100
[Note] Could one or more of the aspects below support the core tasks (patient care, research, training) in a hospital? Please explain your answer														[Note] Which of the following aspects support the core tasks (patient care, research, training) in your organization? Please explain your answer.
		Frequency	Percent	Valid Percent	Cumulative Percent											Frequency	Percent	Valid Percent	Cumulative Percent
Valid		7	29.2	29.2	29.2									Valid		11	45.8	45.8	45.8
	Available resources influence (possibilities) core tasks	1	4.2	4.2	33.3										Otherwise you cannot manage divisional results	1	4.2	4.2	50
	This is a derivative analysis: first make strategic choices	1	4.2	4.2	37.5										capacity	1	4.2	4.2	54.2
	Efficiency	1	4.2	4.2	41.7										capacity management	1	4.2	4.2	58.3
	Essential for business operations surrounding the tasks	1	4.2	4.2	45.8										Efficiency	1	4.2	4.2	62.5
	provides insight into capacity	1	4.2	4.2	50										for example, makes it clear what the capacity is in a certain period	1	4.2	4.2	66.7
	It is necessary to clarify what efforts are required to make the core task function.	1	4.2	4.2	54.2										to clarify which resources are required for the business model	1	4.2	4.2	70.8
	Yes in the context of transparency, allocation based on strategic choices and management	1	4.2	4.2	58.3										forecast of space for realizing research, care and education	1	4.2	4.2	75
	You will want to know what you have in house (or still have to arrange) to be able to carry out the core tasks as best as possible	1	4.2	4.2	62.5										strategic dashboard is leading	1	4.2	4.2	79.2
	core tasks specified and broken down	1	4.2	4.2	66.7										Steering	1	4.2	4.2	83.3
	Necessary to be able to steer	1	4.2	4.2	70.8										Control information	1	4.2	4.2	87.5
	to determine what is needed to make the business model possible	1	4.2	4.2	75										distribution of critical capacity	1	4.2	4.2	91.7
	optimizing capacity	1	4.2	4.2	79.2										for me, these core tasks are essential	1	4.2	4.2	95.8
	forecast of services to be provided	1	4.2	4.2	83.3										What is needed to adequately support the core task	1	4.2	4.2	100
	for capacity planning	1	4.2	4.2	87.5										Total	24	100	100
	for projects	1	4.2	4.2	91.7
	What are we going to do it with?	1	4.2	4.2	95.8
	what is available, and what is still missing	1	4.2	4.2	100
	Total	24	100	100
[Note] Could one or more of the aspects below support the core tasks (patient care, research, training) in a hospital? Please explain your answer														[Note] Which of the following aspects support the core tasks (patient care, research, training) in your organization? Please explain your answer.
		Frequency	Percent	Valid Percent	Cumulative Percent											Frequency	Percent	Valid Percent	Cumulative Percent
Valid		15	62.5	62.5	62.5									Valid		16	66.7	66.7	66.7
	this could increase transparency	1	4.2	4.2	66.7										Efficiency	1	4.2	4.2	70.8
	Efficiency	1	4.2	4.2	70.8										Due to complexity, process descriptions are necessary	1	4.2	4.2	75
	You also want insight into these so that you can continue to optimize them to perform your core task as best as possible	1	4.2	4.2	75										helps colleagues ensure the right decision is made at the right time	1	4.2	4.2	79.2
	operational control, guidance for management	1	4.2	4.2	79.2										makes it clear how we make the choices we make in these areas	1	4.2	4.2	83.3
	Processes must be mapped simply and clearly, creating clarity and recognisability	1	4.2	4.2	83.3										Steering	1	4.2	4.2	87.5
	for more efficient processes	1	4.2	4.2	87.5										for care pathways and analyzes of processes	1	4.2	4.2	91.7
	for insight	1	4.2	4.2	91.7										future	1	4.2	4.2	95.8
	improving patient care processes	1	4.2	4.2	95.8										Are the processes optimal or do they need to be adjusted?	1	4.2	4.2	100
	which processes need to be organized differently?	1	4.2	4.2	100										Total	24	100	100
	Total	24	100	100
[Note] Could one or more of the aspects below support the core tasks (patient care, research, training) in a hospital? Please explain your answer														[Note] Which of the following aspects support the core tasks (patient care, research, training) in your organization? Please explain your answer.
		Frequency	Percent	Valid Percent	Cumulative Percent											Frequency	Percent	Valid Percent	Cumulative Percent
Valid		18	75	75	75									Valid		21	87.5	87.5	87.5
	Due to healthcare concentrations (trend), you must map out where the distinctive capacity lies and also link the investments to this	1	4.2	4.2	79.2										Academic care. Initiating new care. Do research.	1	4.2	4.2	91.7
	Being able to make the added value explicit compared to current practice is a prerequisite for getting health insurers and subsidy providers on board with the financing of (process) innovations.	1	4.2	4.2	83.3										Mne clearly focuses on portfolio choice. Again, cannot enter multiple answers.	1	4.2	4.2	95.8
	Idem	1	4.2	4.2	87.5										to gain insight into how to be distinctive	1	4.2	4.2	100
	to get a clear picture of where the business model is distinctive from others	1	4.2	4.2	91.7										Total	24	100	100
	Why do we think we can make money with this compared to our competitors?	1	4.2	4.2	95.8
	When it is clear to everyone in what way you are (or want to be) distinctive, a desired change in that direction will probably be "easier". It will be clear to the patient why he should be with you (what value you add to him, but also to, for example, a health insurer, etc., it is important to know what the distinctive character is	1	4.2	4.2	100
	Total	24	100	100
[Note] Could one or more of the aspects below support the core tasks (patient care, research, training) in a hospital? Please explain your answer														[Note] Which of the following aspects support the core tasks (patient care, research, training) in your organization? Please explain your answer.
		Frequency	Percent													Frequency	Percent
Missing	System	24	100											Missing	System	24	100
[Other comments] Could one or more of the aspects below support the core tasks (patient care, research, training) in a hospital? Please explain your answer														[Other comments] Which of the following aspects support the core tasks (patient care, research, training) in your organization? Please explain your answer.
		Frequency	Percent	Valid Percent	Cumulative Percent											Frequency	Percent	Valid Percent	Cumulative Percent
Valid		24	100	100	100									Valid		23	95.8	95.8	95.8
															question already answered before	1	4.2	4.2	100
															Total	24	100	100

## Sheet:  4-10 visual
	Total
	Aspects of a business model to support patient care, research, training	Aspects of a business model to support patient care, research, training as respondents recognize in their own organization
Financial structure analysis	8	11
Cost-benefit analysis	16	17
Strategic decisions	15	8
Organizational changes	5	4
Identify network partners	12	6
Identify competitors	5	1
Define target groups/care products	11	9
Display available resources	17	13
Representation processes	9	8
Display distinctive capacity	6	3
Does not apply
Others:

## Sheet:  5-11
5. General picture of (the use of) business models in a hospital (part I)																				11. Use of business model in your organization (part II)
Could a business model be used as a management instrument to bring about change? Please explain your answer.																				Is a business model used in your organization as a management instrument to bring about change? E.g. by investing resources in network formation.
[Yes, in the following way (give an example if possible):] Is a business model used in your organization as a management instrument to bring about change? E.g. by investing resources in network formation.																			[Yes, in the following way (give an example if possible):] Is a business model used in your organization as a management instrument to bring about change? E.g. by investing resources in network formation.
		Frequency	Percent	Valid Percent	Cumulative Percent																Frequency	Percent	Valid Percent	Cumulative Percent
Valid	Not selected	9	37.5	37.5	37.5														Valid	Not selected	9	37.5	37.5	37.5
	Yes	15	62.5	62.5	100															Yes	15	62.5	62.5	100
	Total	24	100	100																Total	24	100	100
[Note] Is a business model used in your organization as a management instrument to bring about change? E.g. by investing resources in network formation.																			[Note] Is a business model used in your organization as a management instrument to bring about change? E.g. by investing resources in network formation.
		Frequency	Percent	Valid Percent	Cumulative Percent																Frequency	Percent	Valid Percent	Cumulative Percent
Valid		9	37.5	37.5	37.5														Valid		9	37.5	37.5	37.5
	A3 annual planning	1	4.2	4.2	41.7															A3 annual planning	1	4.2	4.2	41.7
	appointing professors in a network	1	4.2	4.2	45.8															appointing professors in a network	1	4.2	4.2	45.8
	Through clear portfolio selection and network formation, available resources are allocated to selected diagnostic groups to which the three core tasks are linked.	1	4.2	4.2	50															Through clear portfolio selection and network formation, available resources are allocated to selected diagnostic groups to which the three core tasks are linked.	1	4.2	4.2	50
	factual substantiation by models	1	4.2	4.2	54.2															factual substantiation by models	1	4.2	4.2	54.2
	Deploying care pathways	1	4.2	4.2	58.3															Deploying care pathways	1	4.2	4.2	58.3
	design of operational organization SEH bv	1	4.2	4.2	62.5															design of operational organization SEH bv	1	4.2	4.2	62.5
	Yes, for example with portfolio choices for care profile	1	4.2	4.2	66.7															Yes, for example with portfolio choices for care profile	1	4.2	4.2	66.7
	but still very limited in my opinion	1	4.2	4.2	70.8															but still very limited in my opinion	1	4.2	4.2	70.8
	networking, change in organizational structure, BVs under UMCG umbrella, etc	1	4.2	4.2	75															networking, change in organizational structure, BVs under UMCG umbrella, etc	1	4.2	4.2	75
	part of our new operating model that is currently being developed	1	4.2	4.2	79.2															part of our new operating model that is currently being developed	1	4.2	4.2	79.2
	Portfolio choices (patient care)	1	4.2	4.2	83.3															Portfolio choices (patient care)	1	4.2	4.2	83.3
	space for the right care by seeking cooperation within the network so that everyone can concentrate on their own contracted care	1	4.2	4.2	87.5															space for the right care by seeking cooperation within the network so that everyone can concentrate on their own contracted care	1	4.2	4.2	87.5
	Collaboration between MC and IC to reduce hiring	1	4.2	4.2	91.7															Collaboration between MC and IC to reduce hiring	1	4.2	4.2	91.7
	Strongly focused on many KPIs	1	4.2	4.2	95.8															Strongly focused on many KPIs	1	4.2	4.2	95.8
	A business model is often used, but not yet structurally	1	4.2	4.2	100															A business model is often used, but not yet structurally	1	4.2	4.2	100
	Total	24	100	100																Total	24	100	100
[No, because:] Is a business model used in your organization as a management instrument to bring about change? E.g. by investing resources in network formation.																			[No, because:] Is a business model used in your organization as a management instrument to bring about change? E.g. by investing resources in network formation.
		Frequency	Percent	Valid Percent	Cumulative Percent																Frequency	Percent	Valid Percent	Cumulative Percent
Valid	Not selected	15	62.5	62.5	62.5														Valid	Not selected	15	62.5	62.5	62.5
	Yes	9	37.5	37.5	100															Yes	9	37.5	37.5	100
	Total	24	100	100																Total	24	100	100
[Note] Is a business model used in your organization as a management instrument to bring about change? E.g. by investing resources in network formation.																			[Note] Is a business model used in your organization as a management instrument to bring about change? E.g. by investing resources in network formation.
Valid																			Valid
	That happens too little to me																			That happens too little to me
	only as support																			only as support
	It often remains too abstract and depends on a cost/benefit analysis, such as a business case																			It often remains too abstract and depends on a cost/benefit analysis, such as a business case
	In my opinion, a BM is not drawn up for that purpose. The change will follow after a decision has been made based on the BM																			In my opinion, a BM is not drawn up for that purpose. The change will follow after a decision has been made based on the BM
	I think there is still limited use of this or it is not sufficiently recognizable as such for me.																			I think there is still limited use of this or it is not sufficiently recognizable as such for me.
	I can't really estimate																			I can't really estimate
	I can't judge properly from my position																			I can't judge properly from my position
	Not that I know																			Not that I know
	We currently regard the business model as given to avoid unrest																			We currently regard the business model as given to avoid unrest
	Total																			Total

## Sheet:  5-11 visual
	Total
Can a business model be used as a tool for change?	23
Does your organization use a business model to bring about change?	15

## Sheet:  6-12
6. General picture of (the use of) business models in a hospital (part I)										12. Use of business model in your organization (part II)
Literature has shown that a good business model contributes to successful business operations. To what extent do you think a business model could contribute to solving the following challenges? Please indicate on the scale below to what extent you agree with the statement that a business model can contribute to solutions to the challenges mentioned.										Literature has shown that a good business model contributes to successful business operations. To what extent does the (use of) a business model in your organization contribute to the solution for the following challenges? Please indicate on the scale below to what extent you agree with the statement that a business model can contribute to solutions to the challenges mentioned.
[Aging] Literature has shown that a good business model contributes to successful business operations. To what extent do you think a business model could contribute to solving the following challenges? Please indicate on the scale below										[Aging] Literature has shown that a good business model contributes to successful business operations. To what extent does the (use of) a business model in your organization contribute to the solution for the following challenges? Please specify
		Frequency	Percent	Valid Percent	Cumulative Percent							Frequency	Percent	Valid Percent	Cumulative Percent
Valid	Disagree	3	12.5	12.5	12.5					Valid	Disagree	5	20.8	20.8	20.8
	Neutral	6	25	25	37.5						Neutral	7	29.2	29.2	50
	At sometime	11	45.8	45.8	83.3						At sometime	8	33.3	33.3	83.3
	Strongly agree	3	12.5	12.5	95.8			14			Strongly agree	3	12.5	12.5	95.8		11
	N/A	1	4.2	4.2	100						N/A	1	4.2	4.2	100
	Total	24	100	100							Total	24	100	100
[Emergence of medical technology] Literature has shown that a good business model contributes to successful business operations. To what extent do you think a business model could contribute to solving the following challenges? Give up on										[Emergence of medical technology] Literature has shown that a good business model contributes to successful business operations. To what extent does the (use of) a business model in your organization contribute to the solution for the next challenge
		Frequency	Percent	Valid Percent	Cumulative Percent							Frequency	Percent	Valid Percent	Cumulative Percent
Valid	Neutral	1	4.2	4.2	4.2					Valid	Neutral	5	20.8	20.8	20.8
	At sometime	11	45.8	45.8	50						At sometime	13	54.2	54.2	75
	Strongly agree	12	50	50	100						Strongly agree	6	25	25	100		19
	Total	24	100	100				23			Total	24	100	100
[Blurring boundaries between 1st, 2nd and 3rd line] Literature has shown that a good business model contributes to successful business operations. To what extent do you think a business model could contribute to the solution for the next challenge?										[Blurring boundaries between 1st, 2nd and 3rd line] Literature has shown that a good business model contributes to successful business operations. To what extent does the (use of) a business model in your organization contribute to the solution for secondary education?
		Frequency	Percent	Valid Percent	Cumulative Percent							Frequency	Percent	Valid Percent	Cumulative Percent
Valid	Disagree	1	4.2	4.2	4.2					Valid	Disagree	1	4.2	4.2	4.2
	Neutral	1	4.2	4.2	8.3						Neutral	6	25	25	29.2
	At sometime	9	37.5	37.5	45.8						At sometime	12	50	50	79.2
	Strongly agree	13	54.2	54.2	100			22			Strongly agree	5	20.8	20.8	100		17
	Total	24	100	100							Total	24	100	100
[Prevention] Literature has shown that a good business model contributes to successful business operations. To what extent do you think a business model could contribute to solving the following challenges? On the scale below, indicate a										[Prevention] Literature has shown that a good business model contributes to successful business operations. To what extent does the (use of) a business model in your organization contribute to the solution for the following challenges? Enter below
		Frequency	Percent	Valid Percent	Cumulative Percent							Frequency	Percent	Valid Percent	Cumulative Percent
Valid	Neutral	4	16.7	16.7	16.7					Valid	Disagree	2	8.3	8.3	8.3
	At sometime	11	45.8	45.8	62.5						Neutral	3	12.5	12.5	20.8
	Strongly agree	9	37.5	37.5	100			20			At sometime	13	54.2	54.2	75		19
	Total	24	100	100							Strongly agree	6	25	25	100
											Total	24	100	100
[Rising healthcare costs] Literature has shown that a good business model contributes to successful business operations. To what extent do you think a business model could contribute to solving the following challenges? Enter below
		Frequency	Percent	Valid Percent	Cumulative Percent					[Rising healthcare costs] Literature has shown that a good business model contributes to successful business operations. To what extent does the (use of) a business model in your organization contribute to the solution for the following challenges? Ge
Valid	Disagree	1	4.2	4.2	4.2							Frequency	Percent	Valid Percent	Cumulative Percent
	At sometime	9	37.5	37.5	41.7					Valid	Disagree	2	8.3	8.3	8.3
	Strongly agree	14	58.3	58.3	100			23			At sometime	12	50	50	58.3
	Total	24	100	100							Strongly agree	10	41.7	41.7	100		22
											Total	24	100	100
[Funding research] Literature has shown that a good business model contributes to successful business operations. To what extent do you think a business model could contribute to solving the following challenges? Please enter below
		Frequency	Percent	Valid Percent	Cumulative Percent					[Funding research] Literature has shown that a good business model contributes to successful business operations. To what extent does the (use of) a business model in your organization contribute to the solution for the following challenges?
Valid	Disagree	1	4.2	4.2	4.2							Frequency	Percent	Valid Percent	Cumulative Percent
	Neutral	5	20.8	20.8	25					Valid	Disagree	1	4.2	4.2	4.2
	At sometime	10	41.7	41.7	66.7						Neutral	6	25	25	29.2
	Strongly agree	7	29.2	29.2	95.8			17			At sometime	14	58.3	58.3	87.5
	N/A	1	4.2	4.2	100						Strongly agree	3	12.5	12.5	100		17
	Total	24	100	100							Total	24	100	100
[Tension dividing resources between core tasks of patient care, research, training] Literature has shown that a good business model contributes to successful business operations. To what extent do you think a business model could contribute to d										[Tension dividing resources between core tasks of patient care, research, training] Literature has shown that a good business model contributes to successful business operations. To what extent does (the use of) a business model contribute to your organization?
		Frequency	Percent	Valid Percent	Cumulative Percent							Frequency	Percent	Valid Percent	Cumulative Percent
Valid	Disagree	3	12.5	12.5	12.5					Valid	Disagree	4	16.7	16.7	16.7
	Neutral	4	16.7	16.7	29.2						Neutral	6	25	25	41.7
	At sometime	11	45.8	45.8	75						At sometime	8	33.3	33.3	75
	Strongly agree	6	25	25	100			17			Strongly agree	5	20.8	20.8	95.8
	Total	24	100	100							N/A	1	4.2	4.2	100		13
											Total	24	100	100
[Challenge other than those mentioned above (mention it in the text field below)] Literature has shown that a good business model contributes to successful business operations. To what extent do you think a business model could contribute to op
		Frequency	Percent	Valid Percent	Cumulative Percent					[Challenge other than those mentioned above (mention it in the text field below)] Literature has shown that a good business model contributes to successful business operations. To what extent does (the use of) a business model contribute to your organization?
Valid	Neutral	1	4.2	4.2	4.2							Frequency	Percent	Valid Percent	Cumulative Percent
	At sometime	6	25	25	29.2					Valid	Neutral	2	8.3	8.3	8.3
	Strongly agree	4	16.7	16.7	45.8			10			At sometime	3	12.5	12.5	20.8
	N/A	13	54.2	54.2	100						Strongly agree	2	8.3	8.3	29.2		5
	Total	24	100	100							N/A	17	70.8	70.8	100
											Total	24	100	100
Other challenge:
		Frequency	Percent	Valid Percent	Cumulative Percent					Other challenge:
Valid												Frequency	Percent	Valid Percent	Cumulative Percent
	all other types of innovations such as task shifting									Valid
	eg benchmark other organizations										innovation
	a BM is a working method that you should apply to the organizational units where this makes sense										innovations such as task reallocation
	in business model not trying to solve too many challenges at the same time										To get approval for a plan/idea
	Innovation										That tightness on the labor market again?
	tightness on the labor market										There are many more KPIs that are controlled, for example employee involvement, etc
	Tightness on the labor market?										As noted earlier: a good BM is necessary for good business operations in certain areas
	staff shortages										Total
	staff shortage
	Scarcity of personnel (labor market problems)
	value creation for the student, researcher and patient
	Total

[truncated: 3 more sheets:  6-12 visual,  7-13,  7-13 visual]
